# Supplementary material for: Circulating miR-451a Expression May Predict Recurrence in Atrial Fibrillation Patients after Catheter Pulmonary Vein Ablation
Source: Cells. 2023 Feb 16;12(4):638. doi: 10.3390/cells12040638 (PMC9953933; doi:10.3390/cells12040638)
Supplement: Supplementary file 1 [file cells-12-00638-s001.zip]

Archive with 1 entries (1 files):
- cells-2183305-supplementary.pdf
